# Supplementary material for: Influence of T Cell-Mediated Immune Surveillance on Somatic Mutation Occurrences in Melanoma
Source: Front Immunol. 2022 Jan 17;12:703821. doi: 10.3389/fimmu.2021.703821 (PMC8801458; doi:10.3389/fimmu.2021.703821)
Supplement: Supplementary file 1 [file DataSheet_1.zip]

Archive with 27 entries (22 files):
- Supplemental Materials/
- Supplemental Materials/Table.S1_Mass spectrometry data.xlsx
- __MACOSX/
- __MACOSX/Supplemental Materials/
- __MACOSX/Supplemental Materials/._Table.S1_Mass spectrometry data.xlsx
- Supplemental Materials/.DS_Store
- __MACOSX/Supplemental Materials/._.DS_Store
- Supplemental Materials/frontiers_SupplementaryMaterial_Jiang_et_al.tex
- Supplemental Materials/frontiers_SupplementaryMaterial_Jiang_et_al.pdf
- __MACOSX/Supplemental Materials/._frontiers_SupplementaryMaterial_Jiang_et_al.pdf
- Supplemental Materials/Figures/
- Supplemental Materials/Figures/FigS4.tiff
- __MACOSX/Supplemental Materials/Figures/
- __MACOSX/Supplemental Materials/Figures/._FigS4.tiff
- Supplemental Materials/Figures/.DS_Store
- __MACOSX/Supplemental Materials/Figures/._.DS_Store
- Supplemental Materials/Figures/FigS3.tiff
- __MACOSX/Supplemental Materials/Figures/._FigS3.tiff
- Supplemental Materials/Figures/FigS2.tiff
- __MACOSX/Supplemental Materials/Figures/._FigS2.tiff
- Supplemental Materials/Figures/FigS1.tiff
- __MACOSX/Supplemental Materials/Figures/._FigS1.tiff
- __MACOSX/Supplemental Materials/._Figures
- Supplemental Materials/Table.S3.HLA_ABC.list.txt
- Supplemental Materials/Table.S2_mutation occurrence.txt
- __MACOSX/Supplemental Materials/._Table.S2_mutation occurrence.txt
- __MACOSX/._Supplemental Materials
