# Supplementary material for: Influence of T Cell-Mediated Immune Surveillance on Somatic Mutation Occurrences in Melanoma
Source: Front Immunol. 2022 Jan 17;12:703821. doi: 10.3389/fimmu.2021.703821 (PMC8801458; doi:10.3389/fimmu.2021.703821)
Supplement: Supplementary file 1 [file DataSheet_1.zip › Supplemental Materials/frontiers_SupplementaryMaterial_Jiang_et_al.tex]

%%%%%%%%%%%%%%%%%%%%%%%%%%%%%%%%%%%%%%%%%%%%%%%%%%%%%%%%%%%%%%%%%%%%%%%%%%%%%%%%%%%%%%%%%%%%%%%%%%%%%%%%%%%%%%%%%%%%%%%%%%%%%%%%%%%%%%%%%%%%%%%%%%%%%%%%%%%
% This is just an example/guide for you to refer to when producing your supplementary material for your Frontiers article.                                 %
%%%%%%%%%%%%%%%%%%%%%%%%%%%%%%%%%%%%%%%%%%%%%%%%%%%%%%%%%%%%%%%%%%%%%%%%%%%%%%%%%%%%%%%%%%%%%%%%%%%%%%%%%%%%%%%%%%%%%%%%%%%%%%%%%%%%%%%%%%%%%%%%%%%%%%%%%%%

%%% Version 2.5 Generated 2018/06/15 %%%
%%% You will need to have the following packages installed: datetime, fmtcount, etoolbox, fcprefix, which are normally inlcuded in WinEdt. %%%
%%% In http://www.ctan.org/ you can find the packages and how to install them, if necessary. %%%
%%%  NB logo1.jpg is required in the path in order to correctly compile front page header %%%

\documentclass[utf8]{frontiers_suppmat} % for all articles
\usepackage{url,hyperref,lineno,microtype}
\usepackage[onehalfspacing]{setspace}


% Leave a blank line between paragraphs instead of using \\

\begin{document}
\onecolumn
\firstpage{1}

\title[Supplementary Material]{{\helveticaitalic{Supplementary Material}}}


\maketitle


\section{Figure S1.}


\begin{figure}[htp]
	\begin{center}
		\includegraphics[width=10 cm]{Figures/FigS1}
	\end{center}
	\caption{\textbf{Neoantigens derived from recurrent mutations tend to have lower binding affinity than those from non-recurrent mutations} A. BRCA. B. CESC. C. READ. D.STAD. E.UCEC. F. KIRC. The $P_{adj}$ values were calculated by using two-sided Wilcoxon rank-sum test and adjusted for multiple testing by the Holm–Bonferroni method.}
	\label{fig:S1}
\end{figure}


\section{Figure S2.}

We used the cancer driver genes from another public database [1]. We observed consistent results as the Fig.3.

\begin{figure}[htp]
	\begin{center}
		\includegraphics[width=10 cm]{Figures/FigS2}
	\end{center}
	\caption{\textbf{A different set of driver genes [1] was used for validating the results of Figure.3.} A. Recurrent vs non-recurrent mutations in SKCM. B. Compare the 4 groups difference by max.score of $\Delta$S. The $P_{adj}$ values were calculated by using two-sided Wilcoxon rank-sum test and adjusted for multiple testing by the Holm–Bonferroni method.}
	\label{fig:S2}
\end{figure}   


\section{Figure S3.}

we re-examined the  analysis using the DAI metric proposed in Rech et al (DAI = $S_{mu}$ / $S_{wt}$), which result in the same conclusion as with $\Delta$S. 

\begin{figure}[htp]
	\begin{center}
		\includegraphics[width=10 cm]{Figures/FigS3}
	\end{center}
	\caption{\textbf{the DAI metric proposed in Rech et al [2] (DAI = $S_{mu}$ / $S_{wt}$), which result in the same conclusion as with $\Delta$S.} A. Left ridgeline plot showing the $\Delta$S difference between the recurrent mutations and non-recurrent mutations. Righ ridgeline plot showing the DAI difference between the recurrent mutations and non-recurrent mutations. B. Left ridgeline plot showing the $\Delta$S difference in the four groups (dRM, dNRM, pRM, and pNRM). Righ ridgeline plot showing the DAI difference in the four groups (dRM, dNRM, pRM, and pNRM). The  $P_{adj}$ values were calculated by using two-sided Wilcoxon rank-sum test and adjusted for multiple testing by the Holm–Bonferroni method.}
	\label{fig:S3}
\end{figure}   


\section{Figure S4.}

\begin{figure}[htp]
	\begin{center}
		\includegraphics[width=10 cm]{Figures/FigS4}
	\end{center}
	\caption{\textbf{The $\Delta$S of recurrent mutations are significant lower than the non-recurrent mutations regardless of threshold setting.} The recurrent mutations were defined as those presenting in $\ge$ s (s=3, 4, 5, 6, 7) different melanoma patients. The $P_{adj}$ values were calculated by using two-sided Wilcoxon rank-sum test and adjusted for multiple testing by the Holm–Bonferroni method.}
	\label{fig:S4}
\end{figure}   


\section*{References}
1. integrative Onco Genomics. https://www.intogen.org/search \par
2. Rech, A. J., Balli, D., Mantero, A., Ishwaran, H., Nathanson, K. L., Stanger, B. Z., Vonderheide, R. H. (2018). Tumor Immunity and Survival as a Function of Alternative Neopeptides in Human Cancer. Cancer Immunology Research, 6(3), 276–287.

%% Figures, tables, and images will be published under a Creative Commons CC-BY licence and permission must be obtained for use of copyrighted material from other sources (including re-published/adapted/modified/partial figures and images from the internet). It is the responsibility of the authors to acquire the licenses, to follow any citation instructions requested by third-party rights holders, and cover any supplementary charges.


%%% If you are submitting a figure with subfigures please combine these into one image file with part labels integrated.
%%% If you don't add the figures in the LaTeX files, please upload them when submitting the article.
%%% Frontiers will add the figures at the end of the provisional pdf automatically
%%% The use of LaTeX coding to draw Diagrams/Figures/Structures should be avoided. They should be external callouts including graphics.


%\bibliographystyle{frontiersinSCNS_ENG_HUMS} %  for Science, Engineering and Humanities and Social Sciences articles, for Humanities and Social Sciences articles please include page numbers in the in-text citations
%\bibliographystyle{frontiersinHLTH&FPHY} % for Health and Physics articles
%\bibliography{test}


\end{document}
