# Supplementary material for: Influence of T Cell-Mediated Immune Surveillance on Somatic Mutation Occurrences in Melanoma
Source: Front Immunol. 2022 Jan 17;12:703821. doi: 10.3389/fimmu.2021.703821 (PMC8801458; doi:10.3389/fimmu.2021.703821)
Supplement: Supplementary file 1 [file DataSheet_1.zip › Supplemental Materials/Table.S3.HLA_ABC.list.txt]

HLA-A	EUR_freq		HLA-B	EUR_freq		HLA-C	EUR_freq
HLA-A02:01	0.29604		HLA-B07:02	0.13987		HLA-C07:01	0.16658
HLA-A01:01	0.17181		HLA-B08:01	0.12525		HLA-C07:02	0.15006
HLA-A03:01	0.14347		HLA-B44:02	0.09011		HLA-C04:01	0.10534
HLA-A24:02	0.08686		HLA-B15:01	0.06654		HLA-C06:02	0.09301
HLA-A11:01	0.05642		HLA-B35:01	0.05713		HLA-C05:01	0.09136
HLA-A29:02	0.03279		HLA-B40:01	0.05643		HLA-C03:04	0.08215
HLA-A32:01	0.03133		HLA-B44:03	0.04963		HLA-C03:03	0.05457
HLA-A26:01	0.02948		HLA-B18:01	0.0462		HLA-C12:03	0.04892
HLA-A68:01	0.02503		HLA-B51:01	0.04544		HLA-C08:02	0.03875
HLA-A31:01	0.02351		HLA-B57:01	0.03832		HLA-C02:02	0.03729
HLA-A25:01	0.01925		HLA-B27:05	0.03254		HLA-C16:01	0.03539
HLA-A23:01	0.01684		HLA-B14:02	0.03095		HLA-C01:02	0.02922
HLA-A30:01	0.01341		HLA-B13:02	0.02644		HLA-C15:02	0.01861
HLA-A33:01	0.00991		HLA-B38:01	0.0218		HLA-C14:02	0.0115
HLA-A30:02	0.00921		HLA-B55:01	0.01729		HLA-C07:04	0.01118
HLA-A68:02	0.00845		HLA-B35:03	0.01563		HLA-C12:02	0.00934
HLA-A02:05	0.00801		HLA-B37:01	0.01347		HLA-C17:01	0.00667
HLA-A03:02	0.0028		HLA-B49:01	0.01341		HLA-C16:02	0.0026
HLA-A66:01	0.00261		HLA-B35:02	0.01099		HLA-C15:05	0.00235
HLA-A29:01	0.00216		HLA-B40:02	0.00991		HLA-C03:02	0.00146
HLA-A02:06	0.00197		HLA-B52:01	0.0096		HLA-C16:04	0.00083
HLA-A33:03	0.00133		HLA-B39:01	0.00953		HLA-C08:03	0.00044
HLA-A24:03	0.00108		HLA-B14:01	0.00832		HLA-C15:04	0.00044
HLA-A02:02	0.00083		HLA-B50:01	0.00807
HLA-A69:01	0.00076		HLA-B39:06	0.00502
HLA-A30:04	0.0007		HLA-B56:01	0.00496
HLA-A02:17	0.00051		HLA-B58:01	0.0047
HLA-A34:02	0.00044		HLA-B45:01	0.00426
HLA-A26:08	0.00038		HLA-B35:08	0.00375
HLA-A11:04	0.00025		HLA-B41:01	0.00375
			HLA-B41:02	0.00362
			HLA-B53:01	0.00324
			HLA-B27:02	0.00292
			HLA-B15:17	0.00273
			HLA-B44:05	0.00241
			HLA-B47:01	0.00235
			HLA-B07:05	0.0021
			HLA-B15:18	0.00121
			HLA-B15:03	0.00089
